# Supplementary material for: Distinct mechanisms for TMPRSS2 expression explain organ-specific inhibition of SARS-CoV-2 infection by enzalutamide
Source: Nat Commun. 2021 Feb 8;12:866. doi: 10.1038/s41467-021-21171-x (PMC7870838; doi:10.1038/s41467-021-21171-x)
Supplement: Supplementary file 5 — Supplementary Data 2 [file 41467_2021_21171_MOESM5_ESM.xlsx]

## Sheet: Sheet1
#chrom	start	end
chr1	750578	751188
chr1	2341931	2343515
chr1	2548894	2549891
chr1	2711924	2712637
chr1	3250331	3250901
chr1	4656760	4657703
chr1	4789863	4790704
chr1	5787239	5788439
chr1	6962777	6963325
chr1	7258507	7259509
chr1	8030834	8031727
chr1	8108843	8109301
chr1	8326603	8327295
chr1	8475540	8476333
chr1	8689340	8690596
chr1	8847074	8847709
chr1	9613328	9614214
chr1	9806601	9807221
chr1	9874753	9875965
chr1	10161789	10162463
chr1	10169179	10169927
chr1	10176992	10178098
chr1	11212000	11212809
chr1	11315615	11317238
chr1	11872750	11873327
chr1	12248574	12249480
chr1	12524574	12525133
chr1	12556310	12556957
chr1	13946263	13946930
chr1	14407797	14408417
chr1	14824416	14825006
chr1	14825280	14825794
chr1	15063401	15065584
chr1	19315349	19315818
chr1	19753602	19754082
chr1	19759979	19760433
chr1	20124591	20124943
chr1	20347578	20348762
chr1	20667704	20668496
chr1	21006158	21007290
chr1	21658383	21659064
chr1	22136865	22137204
chr1	23293856	23294492
chr1	23411130	23411694
chr1	23902736	23903230
chr1	24111171	24112088
chr1	24369976	24370385
chr1	24455434	24456225
chr1	25784932	25786199
chr1	25914304	25915002
chr1	27125975	27127269
chr1	27604357	27605317
chr1	28115501	28116650
chr1	28400278	28400727
chr1	28499210	28499808
chr1	30179122	30179711
chr1	30974929	30975436
chr1	31137061	31137821
chr1	31148283	31149152
chr1	31395765	31396605
chr1	31730695	31732379
chr1	31734794	31735233
chr1	31749487	31750465
chr1	32428164	32428832
chr1	32689085	32690427
chr1	33228181	33229962
chr1	33476320	33477239
chr1	33947606	33948692
chr1	34108295	34109665
chr1	35315958	35316662
chr1	36153416	36154035
chr1	36320660	36321267
chr1	36696739	36697230
chr1	36697799	36698447
chr1	36705099	36706538
chr1	36762500	36763038
chr1	38608084	38609267
chr1	38660171	38660947
chr1	39813912	39814552
chr1	40216431	40217126
chr1	40324119	40324808
chr1	40342712	40343446
chr1	41681037	41682685
chr1	42255269	42256331
chr1	42326431	42326955
chr1	42415870	42416787
chr1	42585087	42586029
chr1	42934022	42934679
chr1	43319219	43319848
chr1	43730876	43731410
chr1	46292684	46293309
chr1	46489990	46490434
chr1	46860660	46862507
chr1	47146988	47148543
chr1	47312225	47312959
chr1	47373482	47374494
chr1	47687058	47687499
chr1	48198992	48199787
chr1	48428647	48430000
chr1	48716855	48717284
chr1	48861775	48862385
chr1	48918280	48919259
chr1	48991659	48992414
chr1	49439283	49439795
chr1	49490416	49491723
chr1	49798309	49799286
chr1	50104683	50105421
chr1	50552165	50552809
chr1	50596117	50596627
chr1	50959226	50959850
chr1	51415903	51416769
chr1	52024995	52026406
chr1	52413768	52415305
chr1	52657253	52658350
chr1	52723575	52724406
chr1	55452643	55453751
chr1	55682377	55683010
chr1	55822130	55822823
chr1	55866448	55867049
chr1	55940303	55940968
chr1	56072096	56073141
chr1	56159882	56160586
chr1	56298931	56299969
chr1	56837995	56838660
chr1	56863550	56864234
chr1	57023377	57024427
chr1	57520505	57521190
chr1	57530765	57531643
chr1	58584561	58585228
chr1	58648793	58649435
chr1	58654252	58654839
chr1	58760426	58760861
chr1	59563662	59564592
chr1	59917055	59918020
chr1	59953738	59954166
chr1	59982273	59982973
chr1	60097116	60097616
chr1	60406544	60407368
chr1	60739975	60741173
chr1	60816026	60816584
chr1	60840174	60841412
chr1	60893463	60894642
chr1	62105667	62107054
chr1	62441325	62442294
chr1	63066382	63066870
chr1	63735107	63735696
chr1	63827536	63828271
chr1	63945254	63946304
chr1	64253319	64254235
chr1	64346435	64347169
chr1	64393668	64395588
chr1	64508146	64508782
chr1	64950026	64951037
chr1	65073479	65074133
chr1	65288141	65288563
chr1	66023481	66024237
chr1	66050049	66050516
chr1	66220052	66220681
chr1	66283768	66284340
chr1	66378435	66379286
chr1	66387025	66387732
chr1	66743431	66744559
chr1	67333187	67333847
chr1	68792961	68793615
chr1	68863424	68864324
chr1	69009944	69012112
chr1	69183255	69184593
chr1	69421090	69421471
chr1	69525795	69526291
chr1	69553683	69555239
chr1	69575414	69577067
chr1	69784522	69785243
chr1	69869253	69870136
chr1	69893620	69894796
chr1	71526556	71527048
chr1	71554112	71555060
chr1	71873143	71874127
chr1	71882824	71883807
chr1	71891762	71893038
chr1	72247845	72248428
chr1	72286804	72287405
chr1	72523497	72524529
chr1	73572515	73573235
chr1	73668841	73669368
chr1	73786961	73787527
chr1	74628472	74630046
chr1	75468813	75469570
chr1	75833988	75834680
chr1	76552306	76553232
chr1	77321203	77322522
chr1	77537192	77538241
chr1	77561404	77562371
chr1	77592675	77593261
chr1	77625667	77626844
chr1	77727060	77727872
chr1	77974635	77975564
chr1	78211118	78211677
chr1	78400424	78400994
chr1	78611843	78612813
chr1	79014753	79016464
chr1	79092617	79093562
chr1	79202877	79203603
chr1	79321565	79322502
chr1	79331908	79333496
chr1	79352822	79354639
chr1	79409589	79410320
chr1	79463481	79464265
chr1	79581087	79581708
chr1	79598606	79599283
chr1	79756411	79757476
chr1	80103135	80103766
chr1	80744073	80745554
chr1	81195594	81196164
chr1	81707864	81708847
chr1	81963922	81965050
chr1	82218256	82219075
chr1	82238101	82238972
chr1	83117573	83118244
chr1	83151177	83151714
chr1	83488388	83489648
chr1	83490663	83491164
chr1	84137204	84138216
chr1	84219521	84220613
chr1	84357038	84357802
chr1	85175308	85176048
chr1	85304846	85305951
chr1	85308971	85309941
chr1	85625107	85625918
chr1	85961783	85962604
chr1	85995175	85996284
chr1	85999587	86001268
chr1	86660130	86660891
chr1	87336479	87337122
chr1	87426314	87426992
chr1	87572402	87572983
chr1	87679635	87680073
chr1	89330358	89331093
chr1	89445139	89445931
chr1	89711110	89711762
chr1	89720708	89721210
chr1	89888629	89889511
chr1	90183141	90183715
chr1	90397406	90398191
chr1	91389839	91390430
chr1	91733844	91734396
chr1	92280833	92281339
chr1	93183401	93184224
chr1	93226570	93227640
chr1	93340385	93340944
chr1	93637083	93637874
chr1	93949081	93949901
chr1	93967414	93967901
chr1	94687345	94688108
chr1	95507827	95508175
chr1	95695920	95696656
chr1	96040613	96041627
chr1	96354147	96355773
chr1	96392389	96392859
chr1	97215401	97216034
chr1	97237555	97238643
chr1	97636653	97637734
chr1	97696375	97697152
chr1	97775822	97776409
chr1	97821613	97822589
chr1	97877230	97877968
chr1	98553520	98554552
chr1	98809342	98811113
chr1	98874792	98876193
chr1	99158913	99160191
chr1	99340408	99340855
chr1	99889432	99890276
chr1	100113430	100113994
chr1	100205853	100206319
chr1	100272002	100273478
chr1	100500421	100501505
chr1	100704621	100705151
chr1	100717924	100718851
chr1	100878340	100879461
chr1	101339485	101340407
chr1	101340584	101341106
chr1	101381951	101383127
chr1	101412633	101413293
chr1	101449228	101449820
chr1	101710293	101711773
chr1	103190119	103191239
chr1	103231428	103232218
chr1	105084154	105084592
chr1	105534217	105534832
chr1	105883136	105883727
chr1	105937681	105939187
chr1	106075516	106076602
chr1	106483950	106484577
chr1	106549786	106550663
chr1	106669894	106670310
chr1	106818772	106819879
chr1	107083877	107084543
chr1	107216095	107216909
chr1	107540955	107541702
chr1	107615648	107616445
chr1	107705343	107706033
chr1	108016249	108018125
chr1	108700905	108702102
chr1	109305365	109306056
chr1	109710670	109711422
chr1	110175010	110175862
chr1	110411964	110412797
chr1	110785303	110786001
chr1	111120275	111122020
chr1	111341283	111342073
chr1	111534118	111534828
chr1	111598691	111599688
chr1	111693163	111694544
chr1	111933720	111935066
chr1	112055638	112056336
chr1	112185735	112186169
chr1	112383263	112384693
chr1	112421129	112421717
chr1	112851951	112852527
chr1	113016874	113017573
chr1	113184180	113185508
chr1	113592558	113593634
chr1	114641751	114642325
chr1	114716891	114717467
chr1	114778496	114779065
chr1	114999968	115000484
chr1	115005339	115006270
chr1	115049523	115049989
chr1	115371246	115372835
chr1	115892248	115893260
chr1	115945097	115945862
chr1	116439505	116440273
chr1	116497019	116497682
chr1	116731991	116732778
chr1	116749406	116750425
chr1	116835468	116836048
chr1	116994628	116994960
chr1	117018125	117019748
chr1	117427940	117428441
chr1	117569082	117569802
chr1	118116989	118117485
chr1	118466859	118467495
chr1	118601660	118602755
chr1	118612078	118612925
chr1	118738879	118739949
chr1	118875113	118875670
chr1	119042688	119043522
chr1	119045497	119046487
chr1	119047129	119047886
chr1	119144921	119145682
chr1	119203281	119204036
chr1	119340635	119341052
chr1	119368414	119368834
chr1	119442039	119442790
chr1	119443110	119444001
chr1	120024611	120025101
chr1	120118741	120119598
chr1	120168611	120169677
chr1	120179936	120181415
chr1	120308282	120308640
chr1	121184707	121185350
chr1	121288528	121289958
chr1	145001483	145002227
chr1	146822110	146824046
chr1	147057123	147058079
chr1	147137163	147138448
chr1	152164027	152166352
chr1	153847980	153848513
chr1	154114168	154115446
chr1	156259165	156260441
chr1	156529107	156530037
chr1	157007087	157007636
chr1	157253910	157254580
chr1	158166040	158166745
chr1	158171004	158171649
chr1	159551032	159552017
chr1	159610750	159611624
chr1	159822880	159823543
chr1	160101157	160102938
chr1	160126750	160127646
chr1	162541528	162542177
chr1	162548514	162549300
chr1	162630171	162630941
chr1	162701280	162703654
chr1	163555471	163556159
chr1	163586572	163587431
chr1	163605151	163605647
chr1	163985255	163985914
chr1	164097365	164098270
chr1	164673402	164674409
chr1	164970153	164971129
chr1	165023897	165024902
chr1	165038514	165039682
chr1	165250631	165251193
chr1	165341283	165342095
chr1	165847825	165848332
chr1	166660689	166661698
chr1	167094178	167095513
chr1	167158071	167159051
chr1	167160690	167161145
chr1	167880156	167881184
chr1	168529257	168530589
chr1	168662359	168663187
chr1	169193892	169194384
chr1	169395347	169395843
chr1	169436623	169438148
chr1	169462320	169462905
chr1	169537441	169538243
chr1	169733937	169735473
chr1	170082710	170083672
chr1	171122214	171123023
chr1	171312691	171314220
chr1	171723083	171723533
chr1	171931095	171932752
chr1	172194631	172195803
chr1	172397831	172398466
chr1	172933807	172934499
chr1	173004084	173004726
chr1	173444058	173444861
chr1	173713575	173714528
chr1	174169316	174169944
chr1	174427034	174427906
chr1	174444267	174444984
chr1	174536968	174538984
chr1	174684304	174685064
chr1	174880742	174881171
chr1	175309860	175310582
chr1	176034243	176035226
chr1	176163249	176163938
chr1	176499856	176500742
chr1	178116312	178116974
chr1	178305942	178307116
chr1	178571513	178573058
chr1	178659480	178660661
chr1	178873005	178873914
chr1	179281877	179282653
chr1	179939219	179939549
chr1	180012612	180013781
chr1	180042547	180043507
chr1	180497672	180498636
chr1	181071120	181071974
chr1	181228058	181228774
chr1	181326949	181328842
chr1	181618031	181618799
chr1	182142933	182143833
chr1	182172011	182172903
chr1	182671994	182672409
chr1	182749503	182750104
chr1	183124631	183125435
chr1	183598347	183600115
chr1	183857066	183858380
chr1	184048016	184049197
chr1	184049331	184050531
chr1	184245563	184246264
chr1	184319749	184320573
chr1	184331991	184332658
chr1	184726983	184727360
chr1	184730915	184731317
chr1	184759414	184761010
chr1	184770632	184771265
chr1	184771930	184772827
chr1	185311866	185312920
chr1	185596307	185596936
chr1	185674534	185675740
chr1	186490475	186491489
chr1	186705082	186705703
chr1	186966534	186967559
chr1	187245328	187246716
chr1	187290976	187291500
chr1	187486184	187487318
chr1	187548774	187549147
chr1	187719477	187720978
chr1	187721353	187722091
chr1	187728880	187729844
chr1	187741125	187741752
chr1	187806412	187807926
chr1	187937170	187937761
chr1	187940270	187941490
chr1	187975343	187976123
chr1	187999800	188000414
chr1	188138070	188139695
chr1	188511426	188511882
chr1	188516701	188517741
chr1	188837143	188837651
chr1	189485166	189485634
chr1	189810707	189811562
chr1	189991272	189991723
chr1	190341161	190341991
chr1	190487674	190488272
chr1	190561012	190562429
chr1	190855563	190856484
chr1	191733924	191735275
chr1	191736659	191737380
chr1	191907671	191908222
chr1	192635315	192635687
chr1	192659988	192661148
chr1	192809506	192809949
chr1	192813028	192814572
chr1	193076961	193077975
chr1	193238322	193239673
chr1	193273523	193274162
chr1	193731117	193731756
chr1	193736910	193737783
chr1	195214830	195215352
chr1	196025798	196026806
chr1	196322270	196322924
chr1	196948289	196948895
chr1	197236743	197237703
chr1	197617323	197617936
chr1	197834615	197835457
chr1	197904116	197904683
chr1	200020754	200021394
chr1	201744405	201745239
chr1	202374737	202375812
chr1	202537416	202538379
chr1	203208135	203209415
chr1	203944944	203946186
chr1	204057100	204059067
chr1	204347878	204348602
chr1	205667740	205668875
chr1	205679046	205680242
chr1	206790020	206791015
chr1	206819871	206820505
chr1	207172182	207172845
chr1	207182581	207184345
chr1	207201113	207201776
chr1	207495823	207496458
chr1	207496643	207497386
chr1	208057423	208058198
chr1	208124038	208124519
chr1	208466308	208466699
chr1	208471560	208472545
chr1	209704005	209704949
chr1	209784018	209784900
chr1	209880581	209882235
chr1	209974721	209976066
chr1	210194312	210195065
chr1	211352987	211354321
chr1	211373487	211374090
chr1	211647098	211648463
chr1	211901869	211903078
chr1	212177771	212178803
chr1	212189513	212190029
chr1	212306262	212308067
chr1	212374761	212375547
chr1	213272831	213274219
chr1	213275616	213276367
chr1	213284677	213285220
chr1	214757247	214757940
chr1	215812295	215812665
chr1	215902229	215902664
chr1	216939843	216940849
chr1	217075489	217077163
chr1	217698664	217700308
chr1	217937708	217938129
chr1	218447193	218447946
chr1	218711226	218712057
chr1	219299306	219300198
chr1	219334263	219335614
chr1	219542032	219542477
chr1	219694453	219695279
chr1	219705026	219706038
chr1	220083812	220084494
chr1	220179735	220181057
chr1	220338754	220339167
chr1	220414199	220414950
chr1	220611769	220612314
chr1	220666071	220666847
chr1	220726313	220726865
chr1	220958480	220959220
chr1	220985503	220986266
chr1	221376854	221377999
chr1	221752432	221752978
chr1	222179176	222180928
chr1	222784400	222785156
chr1	223119438	223120637
chr1	223354947	223356218
chr1	223810718	223811472
chr1	223921800	223922582
chr1	223973284	223973904
chr1	224228842	224229407
chr1	224450076	224450711
chr1	224464238	224466091
chr1	225253043	225253955
chr1	225816801	225818259
chr1	226009291	226009802
chr1	226214285	226215398
chr1	226741083	226742062
chr1	226820186	226820692
chr1	227204215	227205481
chr1	227342229	227343269
chr1	227572742	227573614
chr1	228277582	228279445
chr1	228863749	228864753
chr1	229620910	229621466
chr1	231086092	231086755
chr1	231737516	231738457
chr1	231819941	231820921
chr1	231843106	231844041
chr1	232055586	232056472
chr1	232814794	232815579
chr1	232842980	232843336
chr1	232900142	232901111
chr1	233508943	233509669
chr1	233871581	233872267
chr1	234075879	234076538
chr1	234228661	234229638
chr1	235400391	235400956
chr1	235494436	235495410
chr1	236483885	236484773
chr1	237301549	237302909
chr1	237340020	237340525
chr1	237398003	237399354
chr1	237529670	237530289
chr1	237611959	237612950
chr1	237747622	237748541
chr1	237811701	237812275
chr1	238060187	238060721
chr1	239189275	239190129
chr1	239739794	239740305
chr1	239917054	239918279
chr1	240039749	240040357
chr1	240046484	240047552
chr1	240574725	240575390
chr1	242392347	242392934
chr1	242624979	242625593
chr1	243438241	243439115
chr1	245179673	245180535
chr1	245745193	245745893
chr1	245931532	245932297
chr1	246200561	246201724
chr1	246499705	246500392
chr1	246612405	246613285
chr1	247679205	247680104
chr1	248093338	248094391
chr10	1362211	1363760
chr10	1824730	1825924
chr10	4171294	4173352
chr10	4682049	4683119
chr10	5310180	5310678
chr10	5822284	5822767
chr10	5831568	5832219
chr10	5939069	5940199
chr10	6403744	6404719
chr10	7126133	7127553
chr10	7131831	7133001
chr10	7238143	7238769
chr10	7461162	7461625
chr10	7600698	7602156
chr10	8015371	8015985
chr10	8179522	8180303
chr10	10156464	10157022
chr10	12573041	12573887
chr10	12731541	12732640
chr10	13180020	13180602
chr10	13441578	13442805
chr10	13533447	13534495
chr10	14032988	14033837
chr10	14234651	14235249
chr10	14619310	14620103
chr10	14708969	14709668
chr10	16351932	16352918
chr10	16584589	16585328
chr10	16813352	16814164
chr10	17185970	17186747
chr10	17645569	17645991
chr10	17666736	17667709
chr10	17710190	17711292
chr10	18484077	18484943
chr10	20268843	20269537
chr10	21184002	21185294
chr10	21376574	21377547
chr10	21431090	21432066
chr10	21977313	21977911
chr10	22044057	22044717
chr10	22223317	22223926
chr10	22471605	22472576
chr10	22536354	22537028
chr10	22641308	22642774
chr10	22841680	22842229
chr10	23269736	23270158
chr10	24116137	24118020
chr10	24173504	24174746
chr10	24697217	24698038
chr10	25458692	25461147
chr10	25632118	25632858
chr10	27276569	27277570
chr10	27797346	27797780
chr10	27966465	27967256
chr10	27988630	27989349
chr10	28227712	28228432
chr10	28249404	28249897
chr10	28508252	28509291
chr10	29074069	29075209
chr10	29975911	29976414
chr10	30206049	30206656
chr10	31362477	31363988
chr10	31392984	31394821
chr10	31432192	31433298
chr10	31863232	31864104
chr10	32841131	32841693
chr10	34044745	34045464
chr10	34252567	34253414
chr10	34389550	34390079
chr10	34440933	34442531
chr10	34623812	34624400
chr10	34703919	34705309
chr10	34727183	34727693
chr10	34758252	34759082
chr10	34914727	34915983
chr10	34988575	34989330
chr10	35126887	35128526
chr10	35293616	35294054
chr10	36343233	36343880
chr10	36407136	36407477
chr10	36435682	36436425
chr10	36461761	36462889
chr10	38129564	38131476
chr10	38486127	38486637
chr10	43184915	43185585
chr10	43246154	43246605
chr10	43329216	43329918
chr10	43513125	43513585
chr10	43678449	43680284
chr10	43681202	43683726
chr10	43689749	43690598
chr10	44058759	44059314
chr10	44273590	44274448
chr10	45128566	45128931
chr10	45152299	45153114
chr10	45168642	45169925
chr10	45170443	45171228
chr10	45191845	45193304
chr10	45558999	45559619
chr10	45856616	45857672
chr10	46147249	46147777
chr10	46193181	46193815
chr10	47101199	47102209
chr10	47131607	47132924
chr10	48349271	48349891
chr10	48364403	48365025
chr10	49964058	49964508
chr10	50229711	50230109
chr10	50460513	50461991
chr10	50582586	50583405
chr10	50711535	50711966
chr10	50712502	50713967
chr10	51049540	51050389
chr10	51767444	51768231
chr10	52269944	52271006
chr10	52344268	52345298
chr10	52967299	52967684
chr10	53125732	53126549
chr10	53127215	53128081
chr10	53479926	53480698
chr10	54031978	54032541
chr10	54180923	54182010
chr10	54568730	54569571
chr10	55036363	55037197
chr10	55339069	55339503
chr10	55384504	55385206
chr10	55626902	55627858
chr10	55870657	55871211
chr10	56036798	56037599
chr10	56980796	56981575
chr10	58143511	58144257
chr10	58160738	58161226
chr10	58178742	58179349
chr10	58557372	58558111
chr10	58716954	58719068
chr10	59285784	59286376
chr10	59409586	59410811
chr10	59485844	59486314
chr10	59518975	59520326
chr10	59608325	59609481
chr10	59722542	59722981
chr10	59757017	59758116
chr10	59880506	59881244
chr10	60399900	60400324
chr10	60759036	60759442
chr10	61005187	61006084
chr10	61059768	61061153
chr10	61216212	61217162
chr10	61296265	61297198
chr10	61346043	61346633
chr10	61479230	61479817
chr10	61591297	61591904
chr10	61664684	61665420
chr10	62027012	62028285
chr10	62146995	62147778
chr10	62256594	62258290
chr10	62484927	62485255
chr10	62490883	62491631
chr10	62691547	62692126
chr10	62726688	62727787
chr10	62883992	62885170
chr10	62939093	62939906
chr10	63006226	63006946
chr10	63053851	63054756
chr10	63083291	63084328
chr10	63085757	63087295
chr10	63322401	63322840
chr10	63561393	63562256
chr10	63871168	63871603
chr10	64164440	64165097
chr10	64566720	64567309
chr10	64615829	64616599
chr10	64962104	64963016
chr10	65346409	65347649
chr10	65868595	65870081
chr10	66333226	66334467
chr10	66626836	66627944
chr10	67094568	67095730
chr10	67307396	67307944
chr10	67899750	67900759
chr10	68110372	68111084
chr10	68385854	68386378
chr10	68620162	68621150
chr10	68750819	68752139
chr10	68800616	68801166
chr10	69133753	69134190
chr10	69716038	69717408
chr10	69825436	69826376
chr10	69843461	69844326
chr10	71814959	71815685
chr10	72343522	72343912
chr10	73102020	73102438
chr10	73265422	73265991
chr10	73391202	73391807
chr10	73879016	73879780
chr10	73889876	73890829
chr10	74495308	74495926
chr10	74547651	74548277
chr10	74935486	74936371
chr10	75474816	75475380
chr10	76011888	76012591
chr10	76353023	76353680
chr10	76447612	76448160
chr10	76719877	76721053
chr10	76887090	76887884
chr10	77348355	77349397
chr10	77364882	77365292
chr10	77499026	77500176
chr10	77822740	77823380
chr10	78838216	78838951
chr10	79257672	79259169
chr10	79769843	79770665
chr10	80241188	80242535
chr10	80488525	80491020
chr10	82609526	82610683
chr10	82800439	82801401
chr10	83029168	83030936
chr10	83525533	83526112
chr10	84222976	84224110
chr10	84630863	84631640
chr10	84952239	84953282
chr10	84954628	84955250
chr10	85704725	85705173
chr10	86427782	86428524
chr10	86769251	86769863
chr10	88664275	88665132
chr10	89317225	89317508
chr10	89407538	89408210
chr10	90132645	90133277
chr10	90248580	90249529
chr10	90835735	90836566
chr10	90890768	90891586
chr10	91376982	91378073
chr10	91650964	91651824
chr10	91654856	91655393
chr10	91780222	91780645
chr10	91784361	91785077
chr10	92210293	92210944
chr10	92697933	92698515
chr10	92705426	92706270
chr10	93013677	93014489
chr10	93572889	93573960
chr10	93727958	93728476
chr10	93728836	93730691
chr10	93788615	93789314
chr10	93863181	93864117
chr10	93864678	93865621
chr10	93989889	93990219
chr10	94490952	94491952
chr10	94492581	94493734
chr10	94639477	94640294
chr10	94661675	94662731
chr10	94750084	94750851
chr10	94952643	94953757
chr10	95181400	95181736
chr10	95203174	95205010
chr10	95504723	95505468
chr10	95557458	95558065
chr10	95656652	95657635
chr10	95741486	95742566
chr10	95835701	95836382
chr10	95888866	95889360
chr10	96242466	96242959
chr10	97968583	97969099
chr10	98111797	98112939
chr10	98341310	98341859
chr10	98618249	98618990
chr10	100372604	100373421
chr10	100659838	100660313
chr10	100736261	100736588
chr10	100839494	100840673
chr10	101571784	101572459
chr10	101653998	101654598
chr10	102408729	102409167
chr10	103136758	103137350
chr10	103289317	103290514
chr10	103627745	103628218
chr10	104007447	104007883
chr10	104237223	104237986
chr10	104271740	104272778
chr10	104534944	104536008
chr10	104743711	104744202
chr10	104947133	104947934
chr10	105283344	105284127
chr10	105683330	105684429
chr10	105711599	105712075
chr10	105777633	105779137
chr10	106127929	106129100
chr10	106156948	106157786
chr10	106236812	106237711
chr10	106580705	106582978
chr10	109508992	109509410
chr10	110481133	110482462
chr10	111305587	111306684
chr10	111331161	111331896
chr10	111334141	111335035
chr10	111344471	111345976
chr10	111375857	111376373
chr10	111667661	111668343
chr10	111748397	111749204
chr10	111762283	111763523
chr10	112007752	112008628
chr10	112363899	112364609
chr10	112544010	112544377
chr10	112613572	112614490
chr10	112676041	112676651
chr10	113338787	113342777
chr10	113416811	113417938
chr10	113547227	113547948
chr10	113549136	113550021
chr10	113569813	113570744
chr10	113685698	113686234
chr10	113837821	113838233
chr10	114155997	114156561
chr10	115066844	115067614
chr10	115609209	115610559
chr10	115939384	115940742
chr10	115954661	115955261
chr10	115982702	115983593
chr10	116478535	116479363
chr10	116617446	116618851
chr10	116740679	116741523
chr10	116855672	116856365
chr10	117006375	117007622
chr10	117339345	117339938
chr10	117972387	117972935
chr10	118186794	118187524
chr10	118188514	118189511
chr10	118312500	118313613
chr10	118342594	118343478
chr10	118626963	118627832
chr10	118721493	118722073
chr10	118723040	118723803
chr10	119077931	119079033
chr10	119555625	119556406
chr10	120216308	120218009
chr10	121036951	121038069
chr10	121044079	121044910
chr10	121811890	121813074
chr10	124415472	124416477
chr10	124439273	124440303
chr10	124757022	124757464
chr10	124793689	124794328
chr10	126511851	126512295
chr10	127415487	127416469
chr10	127624947	127625757
chr10	127938534	127939178
chr10	128247026	128248277
chr10	128842017	128843174
chr10	128931895	128932341
chr10	129907036	129908910
chr10	130013038	130013937
chr10	130020163	130021461
chr10	131106419	131106945
chr10	131377003	131378058
chr10	131420510	131421359
chr10	131618481	131619178
chr10	131880094	131880669
chr10	132262077	132263272
chr10	132911619	132912626
chr10	132942708	132943965
chr10	132980067	132980388
chr10	133904309	133904787
chr10	134146261	134147250
chr10	134882541	134883091
chr11	3719026	3720547
chr11	4396322	4397350
chr11	4610223	4610812
chr11	4721384	4722355
chr11	4772332	4772885
chr11	4953741	4954725
chr11	4968632	4969911
chr11	4977325	4978214
chr11	6696995	6697888
chr11	6828189	6828836
chr11	7369586	7370876
chr11	7554308	7554995
chr11	7563473	7564734
chr11	7575637	7577567
chr11	7606240	7607427
chr11	7643463	7645433
chr11	7654681	7655519
chr11	7656372	7657762
chr11	8460846	8461308
chr11	8550214	8550843
chr11	9078549	9079118
chr11	9110349	9111427
chr11	9667549	9668429
chr11	9925109	9926385
chr11	10108081	10109552
chr11	10244136	10244931
chr11	11637457	11638096
chr11	12091729	12092474
chr11	12322338	12323380
chr11	12442926	12443568
chr11	13018346	13019245
chr11	13292300	13292968
chr11	13441678	13442592
chr11	13499341	13499859
chr11	13557014	13557907
chr11	13651130	13651849
chr11	13783729	13785495
chr11	13891912	13892246
chr11	13974186	13974790
chr11	13976212	13976842
chr11	14166485	14167064
chr11	14434104	14434875
chr11	14641427	14642185
chr11	15381765	15382347
chr11	15508313	15508940
chr11	15553925	15554666
chr11	15689825	15691025
chr11	15806545	15806817
chr11	15991260	15993165
chr11	16034327	16035068
chr11	16051422	16051954
chr11	16342974	16343366
chr11	16767923	16769105
chr11	17217725	17218296
chr11	17296897	17297538
chr11	17350515	17351398
chr11	17955489	17956308
chr11	18217132	18217675
chr11	19256355	19256751
chr11	19352335	19354053
chr11	19386759	19388231
chr11	19422774	19423511
chr11	19628623	19630102
chr11	19811960	19812814
chr11	20084627	20085143
chr11	20531608	20533363
chr11	21390132	21390807
chr11	21671170	21671988
chr11	22242978	22243478
chr11	22706933	22707791
chr11	22944278	22945694
chr11	22968030	22969037
chr11	23046390	23047252
chr11	23084579	23085584
chr11	23146436	23147085
chr11	23149257	23149649
chr11	23257884	23259135
chr11	24449694	24450532
chr11	24752859	24753579
chr11	25319585	25320471
chr11	25411882	25412837
chr11	25575370	25575905
chr11	25940418	25941086
chr11	25947739	25948278
chr11	25949193	25950009
chr11	26011282	26012354
chr11	26039009	26040293
chr11	26240012	26241851
chr11	26868475	26869539
chr11	26874496	26875456
chr11	26931672	26932762
chr11	26950686	26951853
chr11	27035282	27035917
chr11	27111164	27111667
chr11	27130177	27130936
chr11	27167216	27167841
chr11	27198270	27199579
chr11	27499385	27500210
chr11	27535612	27537156
chr11	27737588	27738244
chr11	28049412	28050171
chr11	28504891	28505625
chr11	28548401	28549183
chr11	29091301	29091899
chr11	30006817	30007809
chr11	30163165	30164319
chr11	30391383	30392083
chr11	30816973	30817572
chr11	31528684	31529691
chr11	31573445	31574714
chr11	31582268	31582997
chr11	32326086	32326649
chr11	32350902	32351929
chr11	32464166	32465511
chr11	32588445	32590015
chr11	32934230	32935791
chr11	33766011	33766663
chr11	33818000	33818715
chr11	34189965	34191044
chr11	34293380	34293741
chr11	34692219	34693684
chr11	34932009	34933361
chr11	35038290	35039300
chr11	35276217	35278010
chr11	35710643	35711580
chr11	35765372	35766544
chr11	35784895	35785391
chr11	35922657	35923727
chr11	36073470	36073960
chr11	36120880	36121310
chr11	36339266	36340138
chr11	36486176	36486744
chr11	36488820	36490024
chr11	36582722	36583341
chr11	36651934	36652614
chr11	36704361	36704872
chr11	38206220	38207406
chr11	38531517	38532145
chr11	39466385	39467218
chr11	39646902	39647566
chr11	40502582	40503081
chr11	40874113	40874846
chr11	40956889	40957622
chr11	41315310	41316882
chr11	41422371	41423342
chr11	41729442	41730648
chr11	41800930	41801535
chr11	41802869	41803759
chr11	42011405	42012036
chr11	42046707	42047463
chr11	42351523	42351880
chr11	42362336	42363019
chr11	42520159	42521351
chr11	42581936	42584262
chr11	42593893	42594361
chr11	42777942	42778973
chr11	42845378	42846405
chr11	42865237	42865969
chr11	42892010	42892401
chr11	43083768	43085003
chr11	44162356	44162700
chr11	44230483	44231025
chr11	44610586	44611233
chr11	45327214	45328057
chr11	45718496	45719081
chr11	45954637	45955593
chr11	46122084	46122633
chr11	46191779	46193265
chr11	46803585	46804743
chr11	47033805	47034396
chr11	47538808	47539204
chr11	48005923	48006329
chr11	48062397	48064628
chr11	49091345	49091829
chr11	49172925	49173321
chr11	49181561	49182076
chr11	49189609	49190160
chr11	55030328	55031303
chr11	55209858	55211031
chr11	56300421	56301280
chr11	56306036	56307208
chr11	57270003	57271349
chr11	57606107	57607180
chr11	57952439	57953716
chr11	58007137	58007985
chr11	58197939	58198770
chr11	58216523	58218087
chr11	58475871	58476790
chr11	58693646	58694321
chr11	58780257	58780739
chr11	58798404	58799068
chr11	60511850	60513021
chr11	60648165	60648773
chr11	60659819	60661657
chr11	61191515	61193892
chr11	61944226	61944726
chr11	61947099	61948051
chr11	62005643	62006034
chr11	62108926	62110389
chr11	62316089	62316687
chr11	62354848	62355833
chr11	62706555	62707233
chr11	63048112	63048779
chr11	63090350	63090950
chr11	64201424	64202037
chr11	64328394	64329034
chr11	66568819	66569849
chr11	67280045	67280944
chr11	67848910	67850888
chr11	68247619	68248162
chr11	68262212	68263001
chr11	68303227	68304045
chr11	68305200	68305903
chr11	70212258	70212839
chr11	70585881	70586606
chr11	70598821	70599919
chr11	70823446	70824745
chr11	70940063	70940859
chr11	72070063	72070573
chr11	72814975	72815468
chr11	73386560	73387514
chr11	73790194	73792289
chr11	74088360	74089343
chr11	74150915	74151445
chr11	75353368	75354124
chr11	75403265	75404389
chr11	75425766	75426568
chr11	75450766	75451641
chr11	75767104	75767963
chr11	76566422	76566981
chr11	77067978	77069477
chr11	77073817	77074464
chr11	77277685	77278670
chr11	77811220	77811954
chr11	78845620	78846241
chr11	79870562	79871670
chr11	80436196	80436545
chr11	80468995	80469746
chr11	80493123	80494992
chr11	80525122	80525642
chr11	80536959	80537657
chr11	80538836	80539258
chr11	80602688	80603308
chr11	80631758	80632787
chr11	81748014	81748628
chr11	81945780	81946453
chr11	82285092	82286051
chr11	82587103	82587761
chr11	82613568	82614174
chr11	82849982	82851104
chr11	83014304	83014822
chr11	83099588	83101455
chr11	83121518	83122520
chr11	83185680	83186049
chr11	83418845	83419608
chr11	83836266	83837080
chr11	84319675	84320259
chr11	84569278	84570282
chr11	84571538	84571910
chr11	85728530	85728862
chr11	85772278	85773166
chr11	86905043	86906040
chr11	86914005	86914975
chr11	88252474	88252976
chr11	88393315	88393976
chr11	89360846	89361402
chr11	89366424	89366932
chr11	89404565	89406129
chr11	90525367	90526138
chr11	91099204	91100000
chr11	91679546	91680236
chr11	92522615	92523389
chr11	92922538	92922965
chr11	92990673	92991913
chr11	93198042	93198846
chr11	94491832	94492201
chr11	94820185	94821129
chr11	95081718	95082696
chr11	95270162	95271447
chr11	95379701	95381320
chr11	95385154	95386087
chr11	95450549	95451166
chr11	95652537	95653374
chr11	95790405	95791345
chr11	95937523	95937928
chr11	97109515	97110533
chr11	97163679	97165370
chr11	97260066	97260684
chr11	97480485	97481777
chr11	97610829	97611219
chr11	98101835	98102700
chr11	98117129	98117666
chr11	98322073	98322616
chr11	98379991	98380512
chr11	99395647	99396049
chr11	99651214	99652274
chr11	100628336	100628920
chr11	100708033	100708381
chr11	100761296	100761911
chr11	100787023	100787553
chr11	100932770	100933371
chr11	102183004	102183914
chr11	102234999	102236628
chr11	102397396	102398368
chr11	102610288	102610938
chr11	102747218	102747958
chr11	102920942	102921886
chr11	102973939	102974432
chr11	103046079	103047087
chr11	103955992	103956394
chr11	104194547	104195009
chr11	105370332	105370765
chr11	105371395	105371975
chr11	105770131	105770745
chr11	105955892	105956415
chr11	106008161	106009487
chr11	106018492	106019310
chr11	106296691	106297336
chr11	106306737	106307781
chr11	107032214	107033293
chr11	107095408	107096243
chr11	107338455	107339623
chr11	107378359	107379467
chr11	107579307	107580170
chr11	107696597	107696980
chr11	108105312	108106793
chr11	108942164	108943086
chr11	110219069	110220163
chr11	110480658	110481630
chr11	110644864	110647395
chr11	111007421	111009551
chr11	111009941	111010281
chr11	111064677	111065255
chr11	111072536	111073427
chr11	111102968	111103433
chr11	111107308	111108762
chr11	111129412	111129878
chr11	111175837	111176659
chr11	111498087	111498924
chr11	111574121	111575053
chr11	113210192	113211312
chr11	113442261	113442709
chr11	113949085	113949508
chr11	114000406	114001537
chr11	114003070	114003991
chr11	114019761	114020976
chr11	114035995	114036452
chr11	114294477	114295055
chr11	115089711	115092313
chr11	115291088	115292481
chr11	115348976	115349415
chr11	115791397	115792854
chr11	115931771	115932346
chr11	116537432	116537934
chr11	117046835	117047362
chr11	117912312	117913412
chr11	118168736	118169501
chr11	118267506	118268450
chr11	118672285	118673048
chr11	118689188	118689691
chr11	119101352	119102112
chr11	120216982	120217693
chr11	120393219	120395182
chr11	120911473	120913458
chr11	120989373	120990070
chr11	121170688	121172479
chr11	121206371	121207613
chr11	121255582	121256023
chr11	123091845	123093182
chr11	123185457	123186146
chr11	123703709	123704681
chr11	124488254	124488691
chr11	124752235	124753060
chr11	124909448	124910029
chr11	125080927	125082066
chr11	125524771	125525591
chr11	126812962	126814318
chr11	127558556	127559211
chr11	127742896	127743834
chr11	128151882	128152562
chr11	128338716	128340440
chr11	128750643	128752513
chr11	128910865	128912107
chr11	128924897	128925686
chr11	128982947	128983432
chr11	129511802	129512834
chr11	129894575	129896305
chr11	129924845	129925328
chr11	130112861	130113922
chr11	130299799	130300299
chr11	130720149	130720695
chr11	130898018	130898658
chr11	131284378	131286546
chr11	131842547	131843561
chr11	131864696	131865077
chr11	133252547	133255103
chr11	133400442	133400881
chr11	133738420	133738964
chr11	134225107	134226266
chr11	134396878	134398176
chr12	728552	729103
chr12	853395	854020
chr12	938062	939437
chr12	1159112	1159717
chr12	1361257	1362215
chr12	1645942	1646431
chr12	1841457	1841884
chr12	1842165	1842570
chr12	2148022	2148844
chr12	2235581	2236194
chr12	2771215	2772420
chr12	2884495	2885169
chr12	3178649	3179523
chr12	3849486	3849963
chr12	3900062	3901519
chr12	3952717	3953515
chr12	3960714	3961558
chr12	4615428	4616887
chr12	4954355	4955471
chr12	5359981	5361931
chr12	5456842	5458096
chr12	5981063	5981486
chr12	5987658	5988108
chr12	6346980	6347549
chr12	7358739	7359087
chr12	8142497	8144218
chr12	8807715	8808442
chr12	10776158	10777072
chr12	10869784	10870383
chr12	11284450	11285069
chr12	11836542	11838052
chr12	13527804	13529366
chr12	13606252	13608287
chr12	13617190	13618259
chr12	13882854	13883783
chr12	14348468	14349586
chr12	14573730	14574463
chr12	14614691	14615327
chr12	15749779	15750599
chr12	15780333	15780909
chr12	15882387	15883309
chr12	16136978	16137791
chr12	16510499	16511090
chr12	17053433	17054095
chr12	17346961	17348167
chr12	19031113	19031904
chr12	19281542	19282297
chr12	19434942	19435753
chr12	20427565	20428492
chr12	20573615	20574813
chr12	20796157	20797110
chr12	21055345	21057662
chr12	21106621	21107089
chr12	21121993	21122381
chr12	21153791	21155027
chr12	21841923	21842652
chr12	22203062	22203505
chr12	22321625	22322602
chr12	22325566	22326050
chr12	22362030	22363151
chr12	22403654	22404668
chr12	22471804	22472216
chr12	22484102	22485376
chr12	22916364	22917175
chr12	23070268	23071215
chr12	23195770	23196520
chr12	23212113	23213989
chr12	23339521	23340662
chr12	25391658	25392356
chr12	25489328	25489922
chr12	25824153	25825458
chr12	25977452	25978113
chr12	26011362	26011933
chr12	26327050	26328358
chr12	26581720	26582655
chr12	26885953	26886884
chr12	27284762	27285129
chr12	27446219	27446996
chr12	27691809	27692601
chr12	27803454	27803960
chr12	27831992	27832466
chr12	27880317	27881086
chr12	28017786	28018635
chr12	28059101	28060448
chr12	28270738	28271392
chr12	28369587	28370189
chr12	28383748	28384620
chr12	28430866	28432238
chr12	28658438	28659370
chr12	28960244	28960993
chr12	29714298	29715005
chr12	29716046	29717438
chr12	29878851	29880086
chr12	29887492	29888295
chr12	29915829	29916431
chr12	30011425	30011883
chr12	30081762	30083394
chr12	30589182	30591232
chr12	30591516	30592007
chr12	30700993	30701653
chr12	30973307	30973894
chr12	31433044	31433467
chr12	31612876	31613349
chr12	32202910	32203483
chr12	32329135	32330223
chr12	32420650	32421633
chr12	32610192	32610860
chr12	32832961	32833868
chr12	32845415	32846204
chr12	32899941	32901044
chr12	32926048	32927044
chr12	32954225	32955427
chr12	33594167	33594614
chr12	34385247	34386644
chr12	38610728	38611382
chr12	39632214	39632793
chr12	41288862	41289618
chr12	41454690	41455777
chr12	42316653	42318751
chr12	42403775	42404242
chr12	42629071	42629807
chr12	42737672	42738307
chr12	43258849	43259919
chr12	43315570	43316680
chr12	44164162	44164665
chr12	44203988	44204421
chr12	44251438	44252525
chr12	44762111	44762875
chr12	44878680	44879142
chr12	45525714	45526449
chr12	45746543	45747312
chr12	46026172	46027012
chr12	46137048	46137702
chr12	46542856	46543201
chr12	46543648	46544289
chr12	46591582	46592061
chr12	46838863	46840073
chr12	47186285	47187483
chr12	47997642	47998517
chr12	49139418	49140263
chr12	49867625	49868141
chr12	49905965	49906815
chr12	51016789	51018385
chr12	51066509	51066963
chr12	51106975	51107608
chr12	51118489	51119550
chr12	51321024	51321683
chr12	51417823	51418367
chr12	51527970	51528752
chr12	51626380	51627154
chr12	52692344	52693027
chr12	53075815	53077390
chr12	53551361	53552524
chr12	53997743	53998193
chr12	54191787	54192095
chr12	54293929	54295307
chr12	54849219	54850785
chr12	54906151	54906623
chr12	55823921	55824518
chr12	56609649	56610612
chr12	57671735	57673144
chr12	57694557	57695671
chr12	58386589	58387879
chr12	58552349	58552825
chr12	58596640	58597365
chr12	58702944	58704003
chr12	58914198	58916153
chr12	59195376	59195981
chr12	59308597	59310003
chr12	59678265	59679026
chr12	59781905	59782361
chr12	60429637	60430689
chr12	60568319	60570112
chr12	60862908	60863355
chr12	61072052	61072719
chr12	61097828	61098778
chr12	61103553	61104642
chr12	61108183	61108921
chr12	61446547	61446982
chr12	61640351	61640983
chr12	61780756	61781428
chr12	61978082	61979675
chr12	62438319	62439230
chr12	62874079	62874658
chr12	63429849	63430897
chr12	63461981	63462451
chr12	63851423	63852272
chr12	63855079	63855549
chr12	64368303	64368778
chr12	64822564	64823224
chr12	64986838	64987696
chr12	65230300	65231692
chr12	65339814	65340664
chr12	65403804	65404962
chr12	65494375	65495259
chr12	65713242	65714012
chr12	65716739	65717634
chr12	65961662	65962178
chr12	66709649	66710124
chr12	67024764	67025611
chr12	67076343	67077368
chr12	67934218	67934914
chr12	68101397	68102441
chr12	69739378	69739993
chr12	70112682	70113988
chr12	70236098	70236765
chr12	70793517	70794552
chr12	72672607	72673332
chr12	72951694	72952154
chr12	73445214	73446020
chr12	73447074	73448680
chr12	73492056	73492712
chr12	73537249	73538351
chr12	73869681	73870277
chr12	73922753	73923686
chr12	74105178	74105943
chr12	74228620	74229290
chr12	74358196	74358977
chr12	74487361	74488083
chr12	74587979	74588600
chr12	75004128	75005033
chr12	75017736	75018548
chr12	75374119	75375399
chr12	75435579	75436850
chr12	75444972	75445507
chr12	75522694	75523797
chr12	75939772	75940619
chr12	76149701	76150305
chr12	76396635	76397534
chr12	76746583	76747118
chr12	76813625	76814574
chr12	77179004	77179758
chr12	77279409	77279777
chr12	77336730	77337429
chr12	77384815	77385601
chr12	77412399	77413189
chr12	77738249	77739207
chr12	77850461	77851320
chr12	78479485	78480638
chr12	78487762	78489958
chr12	78725525	78726566
chr12	79192898	79194615
chr12	79556793	79557294
chr12	80241067	80241803
chr12	80424552	80426189
chr12	80429395	80429865
chr12	80583760	80584252
chr12	80713558	80715130
chr12	80949832	80951518
chr12	80978856	80979516
chr12	81021267	81022175
chr12	81106613	81107117
chr12	81187089	81187505
chr12	81221006	81221640
chr12	81243109	81244355
chr12	81788422	81789622
chr12	81965308	81967086
chr12	81993520	81995319
chr12	81997057	81997515
chr12	82020200	82020908
chr12	82377533	82378030
chr12	82393253	82393671
chr12	82399233	82399944
chr12	82568191	82569236
chr12	83235703	83236370
chr12	83324462	83325799
chr12	83561652	83562790
chr12	84205426	84206165
chr12	84678026	84678608
chr12	85424157	85425353
chr12	86579028	86579481
chr12	87713119	87713908
chr12	88660170	88662136
chr12	88916124	88917953
chr12	89024369	89025005
chr12	89078145	89078994
chr12	89114058	89115286
chr12	89683755	89684046
chr12	89776881	89777407
chr12	89783589	89784204
chr12	90099881	90100296
chr12	90175729	90176241
chr12	90420816	90421381
chr12	90457483	90458389
chr12	90560347	90561080
chr12	91245405	91246250
chr12	91251649	91252414
chr12	91271328	91272178
chr12	91339615	91340146
chr12	91828689	91829720
chr12	92111496	92113138
chr12	92424199	92424961
chr12	92637552	92638395
chr12	93191241	93191868
chr12	93357156	93358272
chr12	93905402	93906048
chr12	94097786	94098356
chr12	94105907	94106376
chr12	94483611	94484535
chr12	94832002	94832615
chr12	94985028	94986431
chr12	95028451	95028987
chr12	95056346	95057528
chr12	95283213	95284076
chr12	95637072	95637773
chr12	95972492	95973429
chr12	96020612	96021053
chr12	96781720	96782406
chr12	97552919	97553714
chr12	97665927	97667593
chr12	97819218	97820879
chr12	98088153	98088659
chr12	98250382	98251113
chr12	98742384	98742882
chr12	100093038	100093632
chr12	100094944	100095685
chr12	100125636	100126395
chr12	100995208	100995971
chr12	101263350	101264079
chr12	101308726	101309381
chr12	101368072	101368905
chr12	101869580	101870146
chr12	102046072	102047175
chr12	102176769	102177508
chr12	102417054	102417717
chr12	102593967	102594524
chr12	102736189	102736879
chr12	102896851	102898186
chr12	103634956	103635504
chr12	104232425	104233296
chr12	104244095	104245726
chr12	104484171	104485051
chr12	105018517	105019218
chr12	106214197	106214626
chr12	106249011	106250416
chr12	106301526	106302247
chr12	106371104	106371551
chr12	106429078	106429621
chr12	106478391	106479020
chr12	107133095	107133569
chr12	107176040	107177232
chr12	107569201	107570110
chr12	107682364	107682928
chr12	108048395	108049202
chr12	108961729	108962306
chr12	109018904	109019839
chr12	109131613	109132342
chr12	109320128	109321094
chr12	110119700	110120607
chr12	110133700	110134339
chr12	110904452	110904939
chr12	111227837	111228998
chr12	111656930	111657355
chr12	111675751	111676393
chr12	111997859	111998528
chr12	112689941	112690349
chr12	112743482	112744272
chr12	112808570	112809244
chr12	113454946	113456175
chr12	114993049	114993787
chr12	115110945	115111500
chr12	115328676	115329415
chr12	115348884	115349964
chr12	115706948	115707449
chr12	115934572	115935401
chr12	116098685	116099391
chr12	116130683	116131404
chr12	116214806	116216225
chr12	116516276	116516779
chr12	116546443	116546831
chr12	116843027	116843698
chr12	117357151	117358310
chr12	117369371	117369687
chr12	117475530	117477295
chr12	117965199	117965655
chr12	118258997	118259993
chr12	118665437	118666853
chr12	118779681	118780551
chr12	119005666	119006799
chr12	119026737	119027636
chr12	121737674	121738657
chr12	122086184	122087387
chr12	122278992	122279744
chr12	122298777	122299730
chr12	122897334	122898519
chr12	123656436	123656933
chr12	123715678	123716237
chr12	123863788	123864506
chr12	123882849	123883424
chr12	124171092	124171609
chr12	124174251	124175271
chr12	124621260	124621947
chr12	125859401	125859936
chr12	126392256	126392928
chr12	126648380	126648980
chr12	127045631	127046474
chr12	127787357	127788557
chr12	129630838	129631618
chr12	130034931	130035719
chr12	130188961	130189483
chr12	131370494	131371685
chr12	132191419	132191870
chr12	132920070	132920546
chr12	133265848	133266921
chr13	20471946	20472373
chr13	21417432	21418705
chr13	21738297	21739135
chr13	21946525	21947190
chr13	22839582	22840006
chr13	24540484	24541240
chr13	24686321	24687045
chr13	24776351	24776752
chr13	25718099	25718693
chr13	26068922	26069475
chr13	26070036	26071894
chr13	26390902	26391450
chr13	26552035	26553184
chr13	26971149	26971622
chr13	27033740	27034653
chr13	27484742	27485552
chr13	27897883	27898781
chr13	28175798	28176796
chr13	28539696	28540822
chr13	30148729	30150032
chr13	30383155	30383850
chr13	30389209	30390223
chr13	30766517	30767136
chr13	30821150	30822608
chr13	30831877	30832459
chr13	31530790	31531312
chr13	32136221	32136913
chr13	32186851	32187939
chr13	32610730	32611559
chr13	32717781	32719428
chr13	33206707	33207354
chr13	33207573	33208621
chr13	33272414	33272753
chr13	33508406	33508946
chr13	33687875	33688680
chr13	33801277	33802760
chr13	33995224	33995834
chr13	34319199	34320243
chr13	34456071	34457860
chr13	34743726	34744266
chr13	34891645	34892061
chr13	34896511	34898010
chr13	35182871	35183298
chr13	35336724	35337343
chr13	36192300	36192836
chr13	36193959	36194709
chr13	36876362	36877449
chr13	36881717	36882611
chr13	36967551	36968425
chr13	37309509	37309982
chr13	37482039	37482798
chr13	39517184	39517875
chr13	39640175	39640632
chr13	39816310	39817243
chr13	40274031	40274563
chr13	40390512	40390949
chr13	40474008	40474922
chr13	41145832	41146533
chr13	43497802	43499973
chr13	44301415	44301924
chr13	44700109	44700478
chr13	45090948	45091730
chr13	45423426	45424097
chr13	45641990	45642581
chr13	45724353	45724736
chr13	46014503	46015126
chr13	46738733	46739177
chr13	48965290	48965775
chr13	49229426	49230246
chr13	49577808	49578186
chr13	49761233	49763362
chr13	49910064	49910997
chr13	50026842	50028132
chr13	50050581	50051377
chr13	50158544	50160305
chr13	50346714	50347207
chr13	50499683	50500506
chr13	50504188	50505371
chr13	51002114	51002933
chr13	51898022	51899086
chr13	51974882	51975899
chr13	51993195	51993890
chr13	52186570	52187112
chr13	52313360	52314464
chr13	52691772	52692890
chr13	52739140	52739487
chr13	52747039	52748125
chr13	52948361	52948930
chr13	52966975	52967758
chr13	53213101	53213983
chr13	53771342	53772167
chr13	54136394	54137189
chr13	54447215	54447678
chr13	55261177	55261786
chr13	56925922	56927043
chr13	57239409	57239841
chr13	57343244	57344059
chr13	57681518	57682031
chr13	57968202	57969052
chr13	58164610	58165450
chr13	58295037	58295613
chr13	60260270	60261158
chr13	60323924	60324592
chr13	60986807	60987839
chr13	61067760	61068534
chr13	61091214	61092725
chr13	62052820	62053867
chr13	62523793	62524737
chr13	63087749	63088290
chr13	63295494	63296951
chr13	63526707	63527376
chr13	63871397	63871994
chr13	63919837	63920469
chr13	64127918	64129425
chr13	64203749	64204056
chr13	64725924	64726804
chr13	64830032	64831528
chr13	65033761	65034349
chr13	66517180	66517585
chr13	69354184	69355058
chr13	70979519	70980250
chr13	74803014	74803733
chr13	77406397	77407292
chr13	77499385	77500276
chr13	77665182	77665746
chr13	77741453	77742852
chr13	78197091	78198311
chr13	78946777	78947220
chr13	78948279	78948998
chr13	83041766	83042210
chr13	83644844	83645917
chr13	83723188	83724078
chr13	84339754	84340363
chr13	84584275	84584659
chr13	84584757	84585649
chr13	84780726	84783098
chr13	85821762	85822594
chr13	86261248	86262001
chr13	86357236	86357776
chr13	88841890	88842474
chr13	89600583	89601514
chr13	89796084	89796752
chr13	89952947	89954007
chr13	90007389	90008451
chr13	90735867	90736785
chr13	90808525	90809069
chr13	90956908	90957807
chr13	90983992	90984963
chr13	91038106	91039188
chr13	91184834	91186014
chr13	91418451	91419031
chr13	91552196	91552870
chr13	91674987	91675646
chr13	91677102	91678035
chr13	91729396	91730123
chr13	91731442	91731987
chr13	91893090	91894491
chr13	92353999	92354652
chr13	92450017	92450851
chr13	92607293	92607780
chr13	92972343	92973392
chr13	93296081	93296629
chr13	93475311	93475911
chr13	93620759	93621660
chr13	93770188	93770891
chr13	93806822	93807390
chr13	93852840	93853180
chr13	93854161	93854977
chr13	94388914	94389671
chr13	94408977	94409423
chr13	94440556	94441075
chr13	94775411	94776391
chr13	94809739	94810536
chr13	94867475	94867959
chr13	96090535	96091342
chr13	96228692	96229611
chr13	96311727	96312385
chr13	97048622	97050660
chr13	98227820	98228607
chr13	99746172	99746790
chr13	100296312	100296925
chr13	100849752	100850663
chr13	101029934	101030570
chr13	101170730	101171173
chr13	103155417	103156271
chr13	103316415	103318060
chr13	103476188	103477034
chr13	103597187	103598629
chr13	104046807	104047597
chr13	104823387	104824144
chr13	104976996	104977837
chr13	105026569	105027458
chr13	105079008	105079428
chr13	105336027	105336560
chr13	105953759	105954587
chr13	106358710	106360037
[truncated: 5,574 more rows]
