# Supplementary material for: Distinct mechanisms for TMPRSS2 expression explain organ-specific inhibition of SARS-CoV-2 infection by enzalutamide
Source: Nat Commun. 2021 Feb 8;12:866. doi: 10.1038/s41467-021-21171-x (PMC7870838; doi:10.1038/s41467-021-21171-x)
Supplement: Supplementary file 6 — Supplementary Data 3 [file 41467_2021_21171_MOESM6_ESM.xlsx]

## Sheet: Sheet1
Primer Name(qRT-PCR)	Sequence
Human-TMPRSS2-F	5'-CCTCTAACTGGTGTGATGGCGT-3'
Human-TMPRSS2-R	5'-TGCCAGGACTTCCTCTGAGATG-3'
Human-AR-F	5'-ATGGTGAGCAGAGTGCCCTATC-3'
Human-AR-R	5'-ATGGTCCCTGGCAGTCTCCAAA-3'
Human-ESR1-F	5'-CAGGTGCCCTACTACCTGGA-3'
Human-ESR1-R	5'-TCCTTGGCAGATTCCATAGC-3'
Human-GREB1-F	5'-ATTCCAGCACCCAAAATCTG-3'
Human-GREB1-R	5'-GTGCCTCCGTGTCTAGCTTC-3'
Human-ACTB-F	5'-CATGTACGTTGCTATCCAGGC-3'
Human-ACTB-R	5'-CTCCTTAATGTCACGCACGAT-3'
Mouse-Tmprss2-F	5'-AAGTCCTCAGGAGCACTGTGCA-3'
Mouse-Tmprss2-R	5'-CAGAACCTCCAAAGCAAGACAGC-3'
Mouse-Il6-F	5'-TTCCATCCAGTTGCCTTCTTG-3'
Mouse-Il6-R	5'-AATTAAGCCTCCGACTTGTGAA-3'
Mouse-Cxcl10-F	5'-TCAGGCTCGTCAGTTCTAAGTT-3'
Mouse-Cxcl10-R	5'-GATGGTGGTTAAGTTCGTGCTT-3'
Mouse-Ifnb-F	5'-CCGAGCAGAGATCTTCAGGAA-3'
Mouse-Ifnb-R	5'-CCTGCAACCACCACTCATTCT-3'
Mouse-Ifng-F	5'-CACTGCATCTTGGCTTTGCA-3'
Mouse-Ifng-R	5'-GCTGATGGCCTGATTGTCTTTC-3'
Mouse-Actb-F	5'-CATTGCTGACAGGATGCAGAAGG-3'
Mouse-Actb-R	5'-TGCTGGAAGGTGGACAGTGAGG-3'
Primer Name(Quantification for SARS-CoV-2)	Sequence
SARS-CoV-2-N-F	5'-GGGGAACTTCTCCTGCTAGAAT-3'
SARS-CoV-2-N-R	5'-CAGACATTTTGCTCTCAAGCTG-3'
SARS-CoV-2-N-probe	5'-FAM- TTGCTGCTGCTTGACAGATT-TAMRA-3'.
Primer Name(ChIP-qPCR for TMPRSS2)	Sequence
AR_ChIP_TMPRSS2_ARE_F	5'-TGGTCCTGGATGATAAAAAAGTTT-3'
AR_ChIP_TMPRSS2_ARE_R	5'-GACATACGCCCCCACAACAGA-3'
